# Supplementary material for: One Third of Malignant Pleural Mesothelioma Shows High Immunohistochemical Expression of MSLN or CXCR4 Which Indicates Potent Candidates for Endo-Radiotherapy
Source: Int J Mol Sci. 2023 Mar 28;24(7):6356. doi: 10.3390/ijms24076356 (PMC10094643; doi:10.3390/ijms24076356)
Supplement: Supplementary file 1 [file ijms-24-06356-s001.zip]

Archive with 1 entries (1 files):
- ijms-2296212-supplementary.xlsx
