# Supplementary material for: One Third of Malignant Pleural Mesothelioma Shows High Immunohistochemical Expression of MSLN or CXCR4 Which Indicates Potent Candidates for Endo-Radiotherapy
Source: Int J Mol Sci. 2023 Mar 28;24(7):6356. doi: 10.3390/ijms24076356 (PMC10094643; doi:10.3390/ijms24076356)
Supplement: Supplementary file 1 [file ijms-24-06356-s001.zip › ijms-2296212-supplementary.xlsx]

## Sheet: Table S1
Association between Covariates and Survival Analysis							Association to response
OS							Progression
Target	Likelihood ratio test	Score (logrank) test	Wald test	HR	95%CI		Target	Test	p-Value
Histotype	0.006	0.001	0.0007				Mesothelin	Wilcox Rank Sum Test	0.94
E/B (epithelioid/biphasic)		0.019		0.4133	0.20 - 0.87		CXCR4	Wilcox Rank Sum Test	0.33
S/B (sarcomatoid/biphasic)		0.456		1.4997	0.52 - 4.35		Mesothelin (grouped)	Fisher's Exact Test for Count Data	1
Histotype (E vs other)	0.002	0.0005	0.0003	0.355	0.20 - 0.64		CXCR4 (grouped)	Fisher's Exact Test for Count Data	1
Sex	0.249	0.264	0.267	1.481	0.74 - 2.97
Age	0.30047	0.299582	0.300317	1.215	0.84 - 1.76
							Association to epidemiological data
PFS
Target	Likelihood ratio test	Score (logrank) test	Wald test	HR	95%CI		Age
Histotype	0.0791	0.00272	0.0203				Target	Spearman's rank correlation	Pearsons product moment correlation
E/B (epithelioid/biphasic)		0.0203		0.08	0.01 - 0.67		Mesothelin	0.81	0.71
S/B (sarcomatoid/biphasic)		too less observations		-	-		CXCR4	0.096	0.075
Histotype (E vs other)	0.0791	0.003	0.0203	0.08	0.01 - 0.67
Age	0.588	0.555	0.555	1.187	0.67 - 2.10		Target	Test	p-Value
							Mesothelin (grouped)	Students t-Test	0.38
							CXCR4 (grouped)	Students t-Test	0.22
Univariate Survival Analysis
OS							Association between Covariates
Target	Likelihood ratio test	Score (logrank) test	Wald test	HR	95%CI
Mesothelin	0.0115	0.0129	0.0156	0.62	0.42 - 0.91		Sex
CXCR4	0.714	0.715	0.715	0.94	0.68 - 1.31		Target	vs.	Test	p-Value
Mesothelin (grouped)	0.0027	0.0034	0.0059	3.74	1.46 - 9.56		Histotype	Sex	Pearson's Chi-squared Test for Count Data	0.51
CXCR4 (grouped)	0.587	0.588	0.588	1.22	0.59 - 2.52		Histotype (epithelioid vs other)	Sex	Fisher's Exact Test for Count Data	0.6983
							Age	Sex	Students t-Test	0.8
PFS							Histotype	Age	One-Way ANOVA	0.16
Target	Likelihood ratio test	Score (logrank) test	Wald test	HR	95%CI		Histotype (epithelioid vs other)	Age	Students t-Test	0.026
Mesothelin	0.204	0.206	0.0209	0.81	0.58 - 1.13
CXCR4	0.495	0.493	0.494	1.11	0.82 - 1.50
Mesothelin (grouped)	0.142	0.146	0.151	1.74	0.82 - 3.68
CXCR4 (grouped)	0.194	0.189	0.193	0.63	0.31 - 1.27
Multivariate Survival Analysis (Histotype)
OS
Target	Likelihood ratio test	Score (logrank) test	Wald test
Mesothelin	0.0443	0.005	0.0138
CXCR4	0.714	0.715	0.715
PFS
Target	Likelihood ratio test	Score (logrank) test	Wald test
Mesothelin	0.0568	0.0281	0.0338
CXCR4	0.495	0.493	0.494
